# Supplementary material for: Myxobacteria-Derived Outer Membrane Vesicles: Potential Applicability Against Intracellular Infections
Source: Cells. 2020 Jan 12;9(1):194. doi: 10.3390/cells9010194 (PMC7017139; doi:10.3390/cells9010194)
Supplement: Supplementary file 1 [file cells-09-00194-s001.zip]

Archive with 1 entries (1 files):
- cells-675241-SI.docx
